# Supplementary material for: Metal-Decorated C8 Quantum Dots as Lightweight Hydrogen Storage Materials: A Comprehensive DFT Study
Source: Nanomaterials (Basel). 2026 Feb 24;16(5):286. doi: 10.3390/nano16050286 (PMC12986565; doi:10.3390/nano16050286)
Supplement: Supplementary file 1 [file nanomaterials-16-00286-s001.zip]

Archive with 1 entries (1 files):
- nanomaterials-4144921-supplementary.pdf
